# Supplementary material for: TET Upregulation Leads to 5-Hydroxymethylation Enrichment in Hepatoblastoma
Source: Front Genet. 2019 Jun 12;10:553. doi: 10.3389/fgene.2019.00553 (PMC6582250; doi:10.3389/fgene.2019.00553)
Supplement: Supplementary file 1 [file Table_1.XLS]

## Sheet: Table 1
Table 1. Description of the clinical features of 19 hepatoblastoma cases.
ID/gender/age at diagnosis	Histology	AFP ng/ml	Risk stratification*	PRETEXT	Chemoterapy Protocol	Transplant	Metastasis	Relapse	Overall Survival	Premature (low birth weight)	Other features
HB15, F, 18m	Epithelial Embryonal	5668000	Intermediate	4	NA	Yes	No	No	1 year	No	.
HB17, F, 36m	Epithelial Fetal	>400000	Low	1	SIOPEL3	No	No	No	>5 years	No	.
HB18, M, 9m	Epithelial and Mesenchymal mixed	>200000	Low	3	SIOPEL3	Yes	No	No	>5 years	No	.
HB28, M, 17y	Epithelial and Mesenchymal mixed	NA	High	4	SIOPEL4	No	No	Yes	4 years	No	Hepatomegaly at birth
HB30, M, 54m	HB with HCC features - Epithelial Fetal	>1000000	High	2	SIOPEL4	Yes	Lung	Yes	5 years	No	.
HB31, M, 30m	Epithelial Fetal	742000	Low	3	NA	No	No	No	>5 years	No	Non-functional kidney
HB32, F, 36m	Epithelial and Mesenchymal mixed	9328000	High	4	SIOPEL4	Yes	Lung	No	>5 years	No	.
HB33, F, 1m	Epithelial Embryonal and Fetal	28312000	Intermediate	2	SIOPEL3	No	No	No	>5 years	No	Congenital HB and renal agenesis
HB34, F, 19m	Epithelial Fetal	416430	Intermediate risk	3	SIOPEL3	No	No	No	>5 years	No	Mother with Hepatitis C in pregnancy (no treatment)
HB35, M, 26m	Epithelial Fetal	54800	Intermediate risk	3	SIOPEL3	No	No	No	>5 years	No	.
HB36, M, 31m	Epithelial Embryonal and Fetal	76348	Low risk	3	AHEP 0731 - COG	No	No	No	>3 years	Yes	.
HB37, F, 13m	Epithelial Embryonal	1870000	Intermediate risk	2	SIOPEL3	No	No	No	>9 years	No	.
HB38, F, 147m	Epithelial Fetal	643.4	High risk	4	SIOPEL3 and AHEP 0731 - COG	No	No	Yes	>2 years	Yes	Ischemic anoxic neuropathy due to extreme prematurity
HB39, M, 84m	Epithelial with Macrotrabecular pattern	300000	High risk	2	SIOPEL2	No	No	No	6 months	No	Pilocytic astrocytoma (posterior fossa) after HB
HB40, M, 22m	Epithelial Embryonal and Fetal	1842	Low risk	1	SIOPEL3	No	No	No	>5 years	No	.
HB42, M, 45m	Epithelial Fetal	1267	Low risk	1	SIOPEL2	No	No	No	>5 years	No	.
HB43, M, 20m	Epithelial Embryonal	183476	Intermediate risk	4	SIOPEL3	Yes	No	No	>5 years	No	.
HB44, M, 5m	Epithelial and Mesenchymal mixed	300000	Intermediate risk	2	SIOPEL2	No	No	No	>5 years	No	.
HB45, F, 5m	Epithelial Fetal	445611	Low risk	2	SIOPEL3	No	No	No	1 year and 1 month	Yes	.
F: female; M: male; NA: data not available; AFP: Alphafeto protein
*According to the CHIC criteria [Meyers, 2017]
